# Supplementary material for: Kinesiology Students’ Perception Regarding Exercise Oncology: A Cross-Sectional Study
Source: Int J Environ Res Public Health. 2022 Jun 23;19(13):7724. doi: 10.3390/ijerph19137724 (PMC9265585; doi:10.3390/ijerph19137724)
Supplement: Supplementary file 1 [file ijerph-19-07724-s001.zip]

Archive with 1 entries (1 files):
- ijerph-1746272-supplementary.pdf
